# Supplementary material for: Investigation of Grain Boundary Effects in Sm0.2Ce0.8O2−x Thin Film Memristors
Source: Materials (Basel). 2024 Jul 8;17(13):3360. doi: 10.3390/ma17133360 (PMC11243247; doi:10.3390/ma17133360)
Supplement: Supplementary file 1 [file materials-17-03360-s001.zip]

Archive with 1 entries (1 files):
- materials-3067679-supplementary.pdf
